# Supplementary material for: Systemic Evidence for Mitochondrial Dysfunction in Age-Related Macular Degeneration as Revealed by mtDNA Copy Number Measurements in Peripheral Blood
Source: Int J Mol Sci. 2023 Nov 16;24(22):16406. doi: 10.3390/ijms242216406 (PMC10671207; doi:10.3390/ijms242216406)
Supplement: Supplementary file 1 [file ijms-24-16406-s001.zip]

Archive with 1 entries (1 files):
- ijms-2688112-supplementary.pdf
